# Supplementary material for: A Novel Sparse Compositional Technique Reveals Microbial Perturbations
Source: mSystems. 2019 Feb 12;4(1):e00016-19. doi: 10.1128/mSystems.00016-19 (PMC6372836; doi:10.1128/mSystems.00016-19)
Supplement: TABLE S1 [file mSystems.00016-19-st001.xlsx]

## Sheet: Sheet1
Negative Control			Positive Control
F-statistic	p-value	Accuracy	F-statistic	p-value	Accuracy
0.650725	0.512	0.65	158.543	<0.001	1
PRMANOVA	PRMANOVA	KNN-Classifier	PRMANOVA	PRMANOVA	KNN-Classifier
