# Supplementary material for: A Novel Sparse Compositional Technique Reveals Microbial Perturbations
Source: mSystems. 2019 Feb 12;4(1):e00016-19. doi: 10.1128/mSystems.00016-19 (PMC6372836; doi:10.1128/mSystems.00016-19)
Supplement: TABLE S2 [file mSystems.00016-19-st002.xlsx]

## Sheet: Sheet1
	Subject ID
	F-statistic	p-value
RPCA (with rclr)	75.52	<0.001
Bray-Curtis	54.64	<0.001
Jaccard	6.26	<0.001
